# Supplementary material for: Effects of Swapping 5HT3 and α7 Residues in Chimeric Receptor Proteins on RIC3 and NACHO Chaperone Actions
Source: Molecules. 2025 Oct 30;30(21):4235. doi: 10.3390/molecules30214235 (PMC12608704; doi:10.3390/molecules30214235)
Supplement: Supplementary file 1 [file molecules-30-04235-s001.zip]

Archive with 1 entries (1 files):
- molecules-3893530-supplementary.pdf
